# Supplementary material for: Human Cytomegalovirus Oncoprotection across Diverse Populations, Tumor Histologies, and Age Groups: The Relevance for Prospective Vaccinal Therapy
Source: Int J Mol Sci. 2024 Mar 27;25(7):3741. doi: 10.3390/ijms25073741 (PMC11012084; doi:10.3390/ijms25073741)
Supplement: Supplementary file 1 [file ijms-25-03741-s001.zip]

Archive with 1 entries (1 files):
- ijms-2876029-supplementary.pdf
